# Supplementary material for: Using formalin fixed paraffin embedded tissue to characterize the preterm gut microbiota in necrotising enterocolitis and spontaneous isolated perforation using marginal and diseased tissue
Source: BMC Microbiol. 2019 Mar 4;19:52. doi: 10.1186/s12866-019-1426-6 (PMC6398254; doi:10.1186/s12866-019-1426-6)
Supplement: Supplementary file 3 — Table S1. MaAsLin analysis of all available metadata categories to determine the significant associations between OTUs and metadata (XLSX 37 kb) [file 12866_2019_1426_MOESM3_ESM.xlsx]

## Sheet: Sheet1
Variable	OTU	Genus	Value	Coefficient	P value	Q value
Location of insult	Unc050zl	Lachnoanaerobaculum	Ileum	-0.081	<0.001	<0.001
Location of insult	Unc028y8	Neisseria	Ileum	-0.044	<0.001	0.145
Location of insult	Unc050zl	Lachnoanaerobaculum	Jejunum	-0.059	<0.001	0.02
