# Supplementary material for: Using formalin fixed paraffin embedded tissue to characterize the preterm gut microbiota in necrotising enterocolitis and spontaneous isolated perforation using marginal and diseased tissue
Source: BMC Microbiol. 2019 Mar 4;19:52. doi: 10.1186/s12866-019-1426-6 (PMC6398254; doi:10.1186/s12866-019-1426-6)
Supplement: Supplementary file 4 — Table S2. Relative abundance of significant genera as determined by MaAsLin analysis, per section of tissue. (XLSX 33 kb) [file 12866_2019_1426_MOESM4_ESM.xlsx]

## Sheet: Sheet1
	Relative abundance
Genus	Jejunum	Ileum	Colon
Neisseria	0.001	0	0.002
Lachnoanaerobaculum	0.002	0	0.003
