# Supplementary material for: Using formalin fixed paraffin embedded tissue to characterize the preterm gut microbiota in necrotising enterocolitis and spontaneous isolated perforation using marginal and diseased tissue
Source: BMC Microbiol. 2019 Mar 4;19:52. doi: 10.1186/s12866-019-1426-6 (PMC6398254; doi:10.1186/s12866-019-1426-6)
Supplement: Supplementary file 6 — Table S3. Complete demographic information per patient. (XLSX 47 kb) [file 12866_2019_1426_MOESM6_ESM.xlsx]

## Sheet: Full_per_patient_demog2.csv
Patient	Disease	Gender	Gestation (weeks)	Birth Mode	Birth Weight (g)	Day of life diagnosis	Day of life sugery	Section	Late onset sepsis	Sepsis organism	Antibiotics prior to surgery	Days antibiotics prior to surgery	Antibiotics prior to surgery	Feeding comments
NEC1	NEC	M	26	SVD	740	39	47	Colon	Yes	GBS	Yes	9	amp/gent x 48 hours, penicillin x 8 days, vancx3 days, zosyn x 9 days	150ml/kg/day of EBM + prolacta 8 (28kcal/oz)
NEC2	NEC	M	24	SVD	400	59	66	ileum	No		Yes	7	amp/gent x 48 hours, vanc/cefotax x48 hours, amp/gent/clinda x 7 days, vanc/gent/clinda x 6 days	150ml/kg/day of EBM + prolacta 1:1 (30kcal)
NEC3	NEC	M	24	CS	665	42	43	ileum	No		Yes	2	amp/gent x 48 hours, vanc/gent x 48 hours, vanc/gent/clinda <24 hours	130ml/kg/day of EBM + prolacta 6 (26kcal)
NEC4	NEC	M	30	CS	1664	20	21	ileum	No		Yes	2	amp/gent x 48 hours, vanc/zosyn <24 hours	160ml/kg/day of dEBM
NEC5	NEC	M	25	CS	655	28	30	ileum	Yes	MRSA	Yes	19	amp/gent x 48 hours, gent x 48hours, cefotax x 48 hours, vanc x 19 days, ampho/fluconazole for total 14 days	10ml/kg/day of EBM
NEC6	NEC	F	25	CS	731	35	42	jejunum	Yes	E Coli + candidemia	Yes	21	cefotax/gent x 21 days, amphotericinx 21 days, vanc/gent x 8 days, clinda x 3 days, flagyl x 5 days	"trophics"
NEC7	NEC	F	28	SVD	1055	14	20	ileum	Yes	CONS + pseudomonas	Yes	NA	amp/gent/clinda x 6 days, cefotax x 1 day	not doumented
NEC8	NEC	F	24	CS	600	14	24	ileum	Yes	CONS	Yes	NA	amp/gent x 48 hours, vanc x 7 days, cefotax/gent x 48 hours, vanc/gent/clinda x 4 days	"full feeds", at least some EBM
NEC9	NEC	F	26	CS	610	16	27	ileum	No		Yes	NA	amp/gent x 48, vanc/gent x 48, vanc/gent x 48, vanc/gent x 7 days, clinda x 1 days	100ml/kg/day, type not documented
NEC10	NEC	M	29	SVD	1390	18	30	ileum	No		Yes	NA	amp/gent x 7 days, vanc/gent/clinda x 3 days, cefotax/clinda x 9 days	"full volume" fortified EBM till 12/1/2011, then similac special care 24kcal
NEC11	NEC	M	24	CS	794	18	19	ileum	Yes	candida albicans	Yes	NA	amp/gent x 48 hours, vanc/gent x 48 hours, amphotericin x 4 days, vanc/gent/clinda x 1 days	EBM + prolacta 100ml/kg/day
NEC12	NEC	F	23	CS	595	20	22	ileum	No		Yes	NA	amp/gent x 48 hours, vanc/gent x 48 hours	EBM+prolacta 130ml/kg/day
NEC13	NEC	M	32	CS	794	34	40	ileum	Yes	E. Coli	Yes	NA	amp/gent/clinda x 3 days	neosure 22kcal ad lib
SIP1	SIP	F	30	CS	760	7	7	ileum	No		None	0	None	NA
SIP2	SIP	M	25	CS	689	15	18	ileum	No		Yes	3	amp/gent x 48 hours, vanc/gent/clinda/cefotax x 3 days
SIP3	SIP	M	24	CS	706	11	11	Colon	No		Yes	1	amp/gent x 48 hours, vanc/gent/clinda x less than 1 day	20 mL/kg/day dEBM
SIP4	SIP	M	26	CS	640	6	7	ileum	No		Yes	1	amp/gent x 24 hours, vanc/gent x less than 1 day
SIP6	SIP	M	27	CS	730	2	7	ileum	No		Yes	1	Amp/Gent/Clinda x 1 day prior	NA
SIP7	SIP	M	26	CS	790	5	6	ileum	No		Yes	5	Amp/Gent x 5 days	20ml/kg/day dEBM/EBM
SIP8	SIP	M	24	SVD	685	8	10	ileum	No		Yes	2	amp/gent x 48 hours, amp/gent/clinda x 2 days	20ml/kg/day dEBM/EBM
SIP9	SIP	F	28	CS	740	2	6	ileum	No		Yes	4	amp/gent x 48 hours, vanc/gent/clinda x 4 days
SIP10	SIP	M	24	CS	700	6	11	ileum	No		Yes	NA	amp/gent x 48 hours, vanc/gent/clinda x 4 days, amp/gent/clinda x 2 days	trophic dEBM x 2 days
SIP11	SIP	M	23	CS	581	6	7	ileum	No		Yes	NA	amp/gent x 48 hours, vanc/gent/zosyn, amphotericin x 1 day	trophic dEBM x 3 days
SIP12	SIP	M	36	CS	3915	4	4	ileum	No		Yes	NA	amp/gent x 48 hours, amp/gent/clinda x 1 day	"formula" x 2 days (amount not specified)
SIP13	SIP	F	34	SVD	2270	4	5	ileum	No		Yes	NA	amp/gent x 48 hours, vanc/gent/clinda x 2 days	feeds x 3 days up to 125ml/kg/day
SIP14	SIP	M	24	CS	706	10	22	jejunum	No		Yes	NA	amp/gent x 48 hours, vanc x 3 days, cefepime/gent x 10 days	NPO
SIP15	SIP	M	26	CS	790	5	6	ileum	No		Yes	NA	amp/gent x 5 days, vanc/gent/clinda x 2 days	trophic dEBM x 3 days
SIP16	SIP	M	24	SVD	685	8	10	ileum	No		Yes	NA	amp/gent x 48 hours, vanc/gent/clinda x 2 days	NPO
SIP17	SIP	F	25	SVD	800	9	10	ileum	No		Yes	NA	amp/gent x 48 hours, amp x 8 days, zosyn x1 day	trophic dEBM
